# Supplementary material for: Neutrophil-to-lymphocyte ratio predicts early mortality in females with metastatic triple-negative breast cancer
Source: PLoS One. 2020 Dec 7;15(12):e0243447. doi: 10.1371/journal.pone.0243447 (PMC7721150; doi:10.1371/journal.pone.0243447)
Supplement: S1 Data — (XLSX) [file pone.0243447.s006.xlsx]

## Sheet: Hoja1
ID	Age	Age Classification	Menopausal Status	DM	Liver Disease	Malignancy	CKD	COPD	Hemiplagia	Connective Tissue disease	PUD	HTN	T Staging	N staging	NLR	NLR Classified	Histological Subtype	Histological Grade	Leptomeningeal	Scalp	Ovary	Pleural	Duodenum	Colon	Bone marrow	Mediastinum	Liver	Lung	Brain	Bone	Vital Organs	Death	OS Months	Chemotherapy
1	28	1,00	1	0	0	6	0	0	0	0	0	0	4	3	2,95	2	1	3	0	0	0	0	0	0	0	0	0	0	0	0	0	1	8	1,00
2	43	2,00	1	0	0	6	0	0	0	0	0	0	4	1	30,00	2	1	3	0	0	0	0	0	0	0	0	1	0	0	0	1	1	1	1,00
3	41	2,00	2	0	0	6	0	0	0	0	0	0	4	0	7,55	2	1	3	0	0	0	0	0	0	0	0	1	1	1	0	1	1	7	,00
4	37	1,00	1	0	0	6	0	0	0	0	0	0	3	1	4,93	2	1	3	0	0	0	0	0	0	0	1	0	1	0	0	1	1	17	1,00
5	47	2,00	2	0	0	6	0	0	0	0	0	0	2	1	1,09	1	1	3	0	0	0	0	0	0	0	0	1	1	0	0	1	1	15	1,00
6	48	2,00	2	0	0	6	0	0	0	0	0	0	2	0	8,09	2	1	3	0	0	0	0	0	0	0	0	0	1	1	0	1	1	2	1,00
7	32	1,00	1	0	0	6	0	0	0	0	0	0	3	1	11,43	2	1	2	0	0	0	0	0	0	0	0	1	0	0	0	1	1	2	1,00
8	36	1,00	1	0	0	6	0	0	0	0	0	0	2	1	1,54	1	1	3	0	0	0	1	0	0	1	0	0	0	0	0	0	1	1	,00
9	58	2,00	2	0	0	6	0	0	0	0	0	0	4	1	48,00	2	1	3	0	0	0	0	0	0	0	0	0	1	0	0	1	1	5	1,00
10	39	1,00	1	0	0	6	0	0	0	0	0	0	4	1	2,60	2	1	3	0	0	0	0	0	0	0	0	1	1	0	0	1	1	27	1,00
11	32	1,00	1	0	0	6	0	1	0	0	0	0	4	2	2,20	1	1		0	0	0	0	0	0	0	1	1	0	0	0	1	1	7	1,00
12	49	2,00	1	0	0	6	0	0	0	0	0	0	4	1	1,71	1	1		0	0	0	0	0	0	0	1	0	1	0	0	1	1	3	1,00
13	54	2,00		0	0	6	0	0	0	0	0	0	4	3	5,00	2	1		0	0	0	1	0	0	0	1	0	1	0	0	1	1	3	,00
14	35	1,00	1	0	0	6	0	0	0	0	0	0	4	1	2,88	2	1		0	0	0	0	0	0	0	0	0	1	0	0	1	1	30	1,00
15	58	2,00	2	0	0	6	0	0	0	0	0	0	4	1	4,18	2	1		0	0	0	0	0	0	0	0	1	0	0	1	1	1	3	1,00
16	63	3,00	2	0	0	6	0	0	0	0	0	0	4	2	1,04	1	1	3	0	0	0	0	0	0	0	0	0	1	0	0	1	1	10	,00
17	24	1,00	2	0	0	6	0	0	0	0	0	0	4	3	2,17	1	1	3	0	0	0	0	0	0	0	0	0	0	0	1	0	1	2	,00
18	44	2,00	1	0	0	6	0	0	0	0	0	0	4	2	4,29	2	1	3	0	0	0	0	0	1	0	0	1	1	0	1	1	1	9	1,00
19	54	2,00	2	0	0	6	0	0	0	0	0	0	4	0	2,16	1	1	2	0	0	0	0	0	0	0	0	1	1	0	0	1	1	27	1,00
20	41	2,00	1	0	0	6	0	0	0	0	0	0	4	3	2,50	2	1		0	0	0	0	0	0	0	0	0	0	1	0	1	1	6	1,00
21	74	3,00	2	0	0	6	0	0	0	0	0	1	4	1	2,03	1	1	3	0	0	0	1	0	0	0	0	0	1	0	1	1	1	25	1,00
22	61	3,00	2	0	1	6	2	0	0	0	0	0	4	2	5,83	2	1	3	0	0	0	1	1	0	0	1	0	1	0	0	1	1	24	1,00
23	38	1,00	1	0	0	6	0	0	0	0	1	0	3	1	3,11	2	1		0	0	0	0	0	0	0	0	1	1	0	1	1	1	19	,00
24	51	2,00	2	0	0	6	0	0	0	0	0	0	4	1	4,00	2	1		0	0	0	0	0	0	0	0	1	1	1	1	1	1	3	,00
25	92	3,00	2	0	0	6	0	0	0	0	0	0	4	1	2,18	1	1	2	0	0	0	0	0	0	0	0	1	1	1	1	1	1	5	,00
26	48	2,00	1	0	0	6	0	0	0	0	0	0	4	1	3,63	2	1	3	0	0	0	0	0	0	0	0	1	0	0	0	1	1	10	1,00
27	45	2,00	1	0	0	6	0	0	0	0	0	0	4	1	1,19	1	1	2	0	0	0	0	0	0	0	0	1	0	0	0	1	1	15	,00
28	61	3,00	2	0	1	6	0	0	0	0	0	0	3	1	4,50	2	1	3	0	0	0	0	0	0	0	0	0	1	1	0	1	1	3	,00
29	42	2,00	1	0	0	6	0	0	0	0	1	0	4	1	,98	1	1		0	0	0	1	0	0	0	0	0	0	0	1	0	1	0	,00
30	36	1,00	1	0	0	6	0	0	0	0	0	0	4	0	1,19	1	1	2	0	0	0	0	0	0	0	0	0	0	0	1	0	1	68	1,00
31	71	3,00	2	0	0	6	0	0	0	0	0	1	4	3	3,52	2	1		0	0	0	0	0	0	0	0	0	1	0	0	1	1	15	1,00
32	59	2,00	2	0	0	6	0	0	0	0	0	0	4	3	1,97	1	1		0	0	0	1	0	0	0	0	0	0	0	0	0	0	49	1,00
33	41	2,00	1	0	0	6	0	0	0	1	0	0		3	3,63	2	1	3	0	0	0	0	0	0	0	0	0	0	0	1	0	1	12	1,00
34	40	1,00	1	0	0	6	0	0	0	0	0	0	0	2	4,41	2	1	3	0	0	0	0	0	0	0	0	0	1	0	0	1	1	11	,00
35	49	2,00	2	0	0	6	0	0	0	0	0	0	4	1	2,58	2	1	3	0	0	0	1	0	0	0	0	0	1	0	1	1	1	7	1,00
36	62	3,00	2	0	0	6	0	0	0	0	0	0	3	1	6,75	2	1	3	0	0	0	0	0	0	0	0	0	1	0	0	1	1	3	,00
37	79	3,00	2	0	0	6	0	0	0	0	0	0	2	1	1,96	1	1	3	0	0	0	0	0	0	0	0	0	1	0	1	1	1	27	1,00
38	67	3,00	2	0	0	6	0	0	0	0	0	0	2	0	8,89	2	1	3	0	0	0	0	0	0	0	0	0	0	0	1	0	1	5	1,00
39	39	1,00	1	0	0	6	0	0	0	1	0	0	4	1	2,14	1	1	3	0	0	1	0	0	0	0	0	0	0	1	0	1	1	21	1,00
40	51	2,00	2	0	0	6	0	0	0	0	0	0	3	3	,55	1	1	3	0	0	0	0	0	0	1	0	0	0	0	0	1	1	11	1,00
41	47	2,00	2	0	0	6	0	0	0	0	0	0	4	2	2,84	2	1	2	0	0	0	0	0	0	0	0	1	1	0	1	1	1	24	1,00
42	37	1,00	1	0	0	6	0	0	0	0	0	0	4	0	4,37	2	1	3	0	0	0	0	0	0	0	0	1	1	0	0	1	1	12	1,00
43	36	1,00	1	0	0	6	0	0	0	0	0	0	4	3	2,20	1	1	3	0	0	0	0	0	0	0	0	1	1	0	1	1	1	12	1,00
44	76	3,00	2	1	0	6	0	0	0	0	0	1	4	2	3,08	2	1		0	0	0	0	0	0	0	0	1	1	0	0	1	1	18	1,00
45	62	3,00	2	0	0	6	0	0	0	0	0	0	3	2	8,36	2	1	3	0	0	0	1	0	0	0	0	1	0	0	0	1	1	15	,00
46	37	1,00	1	0	0	6	0	0	0	0	0	0	3	0	10,62	2	2	3	0	0	0	1	0	0	0	0	0	1	0	0	1	1	1	1,00
47	52	2,00	1	0	0	6	0	0	0	0	0	0	4	1	4,50	2	1	3	0	0	0	0	0	0	0	0	0	1	0	0	1	1	8	1,00
48	35	1,00	1	0	0	6	0	0	0	0	0	0	4	2	2,74	2	1	3	0	0	0	1	0	0	0	0	0	1	0	1	1	1	2	1,00
49	56	2,00	2	0	0	6	0	0	0	0	0	0	4	1	2,50	2	1		0	0	0	0	0	0	0	0	0	1	0	0	1	1	4	1,00
50	24	1,00	1	0	0	6	0	0	0	0	0	0	4	1	,48	1	1	3	0	0	0	0	0	0	0	0	1	1	1	1	1	1	28	1,00
51	49	2,00	2	0	0	6	0	0	0	0	0	0	2	1	1,38	1	1		0	0	0	0	0	0	0	0	1	1	0	0	1	1	21	,00
52	51	2,00	2	0	0	6	0	0	0	0	0	0	3	3	3,94	2	1		0	0	0	1	0	0	0	1	0	1	0	0	1	1	5	1,00
53	65	3,00	2	0	0	6	0	0	0	0	0	0		0	1,25	1	3	3	0	0	0	0	0	0	0	0	0	1	0	0	1	1	14	1,00
54	47	2,00	2	0	0	6	0	0	0	0	0	0	2	1	3,23	2	1	3	0	0	0	0	0	0	0	0	0	0	0	1	0	1	22	1,00
55	32	1,00	1	0	0	6	0	0	0	0	0	0	2	1	1,88	1	1	3	0	0	0	0	0	0	0	0	0	1	0	0	1	0	75	1,00
56	26	1,00	1	0	0	6	0	0	0	0	0	0	4		1,57	1	1	3	0	0	0	1	0	0	0	0	1	1	0	0	1	1	17	1,00
57	36	1,00	1	0	0	6	0	0	0	0	0	0	4	2	2,28	1	1		0	0	0	0	0	0	0	0	0	1	0	0	1	0	55	1,00
58	34	1,00	1	0	1	6	0	0	0	0	0	0	4	3	3,78	2	1		0	0	0	1	0	0	0	0	0	0	0	1	0	1	14	1,00
59	72	3,00	2	0	0	6	0	0	0	0	0	1	4		3,70	2	1	2	0	1	0	0	0	0	0	0	0	0	0	0	0	1	2	,00
60	41	2,00	2	0	0	6	0	0	0	0	0	0	4	3	1,31	1	1		0	0	0	0	0	0	0	0	0	1	0	1	1	1	4	,00
61	39	1,00	1	0	0	6	0	0	0	0	0	0	4	1	4,93	2	1		0	0	0	0	0	0	0	0	0	1	0	0	1	1	24	1,00
62	56	2,00	2	0	0	6	0	0	0	0	0	0	2	1	3,15	2	1		0	0	0	0	0	0	0	0	1	0	0	1	1	1	2	1,00
63	60	3,00	2	0	0	6	0	0	0	0	0	0	4	3	2,00	1	1	3	0	0	0	1	0	0	0	0	0	1	0	1	1	1	50	1,00
64	42	2,00	1	0	0	6	0	0	0	0	0	0	4	3	5,06	2	1		0	0	0	1	0	0	0	0	1	1	0	1	1	1	12	1,00
65	59	2,00	2	0	0	6	0	0	0	0	0	0	2	2	2,50	2	1		0	0	0	0	0	0	0	0	0	1	1	0	1	1	19	,00
66	65	3,00	2	0	0	6	0	0	0	0	0	0	4	3	9,00	2	1	3	0	0	0	1	0	0	0	1	1	1	0	1	1	1	4	1,00
67	75	3,00	2	0	0	6	0	0	0	0	0	1	0	3	6,75	2		3	0	0	0	0	0	0	0	0	0	0	1	0	1	1	0	,00
68	54	2,00	2	0	0	6	0	0	0	0	0	0	4	1	2,87	2	1		0	0	0	0	0	0	0	0	1	0	0	1	1	1	3	,00
69	45	2,00		0	0	6	0	0	0	0	0	0	4	2	31,00	2		3	0	0	0	0	0	0	0	0	1	1	1	1	1	1	0	,00
70	38	1,00	1	0	0	6	0	0	0	0	0	0	4	2	46,00	2	1		0	0	0	0	0	0	0	0	1	1	1	1	1	1	10	1,00
71	37	1,00	2	0	0	6	0	0	0	0	0	0	4	2	9,44	2	1	3	0	0	0	1	0	0	0	0	0	0	0	0	0	1	14	1,00
72	48	2,00		0	0	6	0	0	0	0	0	0	4	0	2,36	1	2		0	0	0	0	0	0	0	0	0	0	1	0	1	1	3	1,00
73	64	3,00	2	0	0	6	0	0	0	0	0	0	2	3	,86	1	4		0	0	0	0	0	0	0	0	0	0	0	1	0	1	24	1,00
74	60	3,00	2	0	0	6	0	0	0	0	1	0	0	0	6,00	2	1		0	0	0	0	0	0	0	1	0	1	0	1	1	1	2	,00
75	35	1,00	1	0	0	6	0	1	0	0	0	0	4	1	1,63	1	1	3	0	0	0	0	0	0	0	0	0	0	0	1	0	1	46	1,00
76	68	3,00	2	2	0	6	0	0	0	0	0	0	4	3	1,70	1	1	3	0	0	0	1	0	0	0	0	0	0	1	0	1	1	8	,00
77	57	2,00	2	0	0	6	0	0	0	0	0	0	2	0	22,25	2	1	3	0	0	0	0	0	0	0	1	0	1	0	0	1	1	3	1,00
78	59	2,00	2	0	0	6	0	0	0	0	0	0	3	1	2,00	1	1	3	0	0	0	0	0	0	0	0	0	0	0	1	0	1	22	1,00
79	62	3,00	2	0	0	6	0	0	0	0	0	0	4	1	3,50	2	1	2	0	0	0	0	0	0	0	0	0	0	0	0	0	1	9	1,00
80	49	2,00	2	0	0	6	0	0	0	0	0	0	4	1	2,07	1	1	3	0	0	0	0	0	0	0	0	0	0	0	1	0	0	102	,00
81	31	1,00	1	0	0	6	0	0	0	0	0	0	4	2	5,14	2	1	3	0	0	0	0	0	0	0	0	1	1	0	0	1	1	2	,00
82	69	3,00	2	0	0	6	0	0	0	0	0	0	4	1	8,20	2	1	3	0	0	0	0	0	0	0	0	0	0	1	0	1	1	4	,00
83	79	3,00	2	0	0	6	0	0	0	0	0	1	4	0	2,75	2	3	3	0	0	0	0	0	0	0	0	0	1	0	1	1	1	4	,00
84	54	2,00	2	0	0	6	0	0	0	0	0	0	4	1	3,04	2	1	3	0	0	0	0	0	0	0	0	0	0	0	1	0	0	186	1,00
85	58	2,00	2	0	0	6	0	0	0	1	0	0	4	1	1,71	1	1	3	0	0	0	0	0	0	0	0	0	1	0	0	1	1	8	,00
86	50	2,00	2	0	0	6	0	0	0	0	0	0	4	1	2,11	1	1	3	0	0	0	0	0	0	0	0	0	1	0	0	1	1	9	1,00
87	70	3,00	2	0	1	6	0	0	0	0	0	0	4		4,22	2			0	0	0	0	0	0	0	0	1	1	0	1	1	1	3	,00
88	47	2,00	1	0	0	6	0	0	0	0	0	0	4	2	1,87	1	1	3	0	0	0	0	0	0	0	0	0	0	0	1	0	1	17	1,00
89	71	3,00	2	0	0	6	0	0	0	0	0	1		1	4,16	2	1	3	0	0	0	0	0	0	0	0	0	1	0	1	1	1	7	1,00
90	42	2,00	2	0	0	6	0	0	0	0	0	0	4	1	2,07	1	1	3	0	0	0	0	0	0	0	0	1	0	0	0	1	1	10	1,00
91	73	3,00	2	0	0	6	0	0	0	1	0	0	4	2	5,13	2	1	3	0	0	0	0	0	0	0	0	0	0	0	1	0	0	162	,00
92	45	2,00	1	0	0	6	0	0	0	0	0	0	4	2	3,75	2	1	3	0	0	0	0	0	0	0	0	0	0	1	0	1	1	2	,00
93	60	3,00	2	0	0	6	0	1	0	0	0	0	3	1	3,13	2	2		0	0	0	0	0	0	0	0	0	0	1	0	1	1	23	1,00
94	64	3,00	2	0	0	6	0	0	0	0	0	0	4	1	4,73	2	1		0	0	0	0	0	0	0	0	0	0	0	1	0	1	8	,00
95	51	2,00	2	0	0	6	0	0	2	0	0	1	4	3	10,12	2	1		0	0	0	1	0	0	0	0	1	1	0	1	1	1	2	1,00
96	51	2,00	2	0	0	6	0	0	0	0	0	0	3	1	3,30	2	1	3	0	0	0	0	0	0	0	0	1	0	0	0	1	1	7	,00
97	59	2,00	2	0	0	6	0	0	0	0	0	1	3	0	6,83	2	8	3	0	0	0	0	0	0	0	0	1	1	0	0	1	1	17	1,00
98	66	3,00	2	0	0	6	0	0	0	0	0	0	4	2	17,80	2	1	2	0	0	0	0	0	0	0	0	1	0	0	1	1	1	4	,00
99	71	3,00	2	0	0	6	2	0	0	0	0	1	2	1	48,00	2	1	3	0	0	0	0	0	0	0	0	0	1	0	0	1	1	3	,00
100	51	2,00	2	0	0	6	0	0	0	0	0	0	4	2	1,60	1	5	3	0	0	0	0	0	0	0	0	0	1	0	0	1	1	12	1,00
101	48	2,00	2	0	0	6	0	0	0	0	0	0	4	2	2,11	1	1	3	0	0	0	0	0	0	0	0	0	1	0	0	1	1	10	1,00
102	50	2,00	2	0	0	6	0	1	0	0	0	1	4	2	6,75	2	1	3	0	0	0	0	0	0	0	0	1	1	0	0	1	1	1	,00
103	50	2,00	2	0	0	6	0	0	0	0	0	0	4	3	10,50	2	1	3	0	0	0	0	0	0	0	0	0	0	0	0	0	1	0	,00
104	55	2,00	2	0	0	6	0	0	0	0	0	0	4		2,96	2	1		0	0	0	0	0	0	0	0	0	0	0	0	0	1	7	1,00
105	57	2,00	2	0	0	6	0	0	0	0	0	0	4	3	3,05	2	4	3	0	0	0	0	0	0	0	0	0	0	1	1	1	1	11	1,00
106	41	2,00	1	0	0	6	0	0	0	0	0	0	3	1	3,23	2	1	3	0	0	0	0	0	0	0	0	0	1	0	0	1	1	17	1,00
107	41	2,00	2	0	0	6	0	0	0	0	0	0	4	2	6,75	2	1	3	0	0	0	0	0	0	0	0	0	0	1	1	1	1	29	1,00
108	50	2,00	2	0	0	6	0	0	0	0	0	0	4	0	1,82	1	2	2	1	0	0	0	0	0	0	0	0	0	0	0	0	1	11	1,00
109	59	2,00	2	0	0	6	0	0	0	0	0	0	4	3	7,36	2	1	3	0	0	0	0	0	0	0	0	1	0	0	1	1	1	2	,00
110	40	1,00	1	0	0	6	0	0	0	0	0	0	4	2	1,93	1	1	3	0	0	0	0	0	0	0	0	0	0	0	0	0	1	9	1,00
111	33	1,00	1	0	0	6	0	0	0	0	0	0	4	3	9,33	2	1		0	0	0	0	0	0	0	0	0	0	0	0	0	1	2	,00
112	23	1,00	1	0	0	6	0	0	0	0	0	0	4	3	4,41	2	5	3	1	0	0	0	0	0	0	0	0	0	0	0	0	1	6	,00
113	38	1,00	1	0	0	6	0	0	0	0	0	0	4	1	5,43	2	1		0	0	0	0	0	0	0	0	0	0	0	1	0	1	9	1,00
114	52	2,00	2	0	0	6	0	0	0	0	0	0	4	2	12,86	2	1	3	0	0	0	0	0	0	0	0	0	1	1	1	1	1	2	,00
115	39	1,00	1	0	0	6	0	0	0	0	0	0	4	3	2,64	2	1	2	0	0	0	0	0	0	0	0	0	0	0	0	0	1	7	1,00
116	31	1,00	1	0	0	6	0	0	0	0	0	0	4	1	3,75	2	1		0	0	0	0	0	0	0	0	0	0	0	0	0	1	6	1,00
117	48	2,00	2	0	0	6	0	0	0	0	0	1	4	3	4,80	2	1	3	0	0	0	0	0	0	0	0	0	0	1	1	1	1	7	1,00
118	66	3,00	2	0	0	6	0	0	0	0	0	0	4	3	17,60	2			0	0	0	0	0	0	0	0	0	1	1	0	1	1	5	1,00
